# Supplementary material for: Synthesis of mesoporous silicate molecular sieves by the aerosol-assisted method for loading and release of drug
Source: R Soc Open Sci. 2020 Oct 7;7(10):200650. doi: 10.1098/rsos.200650 (PMC7657891; doi:10.1098/rsos.200650)
Supplement: Figure 4 raw data [file rsos200650supp1.xlsx]

## Sheet: Sheet1
XRD
X1	Y1	X2	Y2
0.6	5512	0.6	4435
0.61948	4823	0.61948	3540
0.63896	4663	0.63896	3221
0.65844	4514	0.65844	3061
0.67792	4591	0.67792	2880
0.6974	4828	0.6974	2920
0.71688	5131	0.71688	2856
0.73636	5230	0.73636	2898
0.75584	5235	0.75584	3215
0.77532	4846	0.77532	3191
0.7948	4420	0.7948	3444
0.81428	3676	0.81428	3592
0.83376	2802	0.83376	3531
0.85324	2231	0.85324	3543
0.87272	1846	0.87272	3580
0.8922	1543	0.8922	3260
0.91168	1298	0.91168	2959
0.93115	1168	0.93115	2472
0.95063	1022	0.95063	2051
0.97011	932	0.97011	1653
0.98959	813	0.98959	1440
1.00907	748	1.00907	1237
1.02855	730	1.02855	1031
1.04803	683	1.04803	940
1.06751	624	1.06751	787
1.08699	578	1.08699	730
1.10647	596	1.10647	714
1.12595	563	1.12595	634
1.14543	571	1.14543	557
1.16491	540	1.16491	598
1.18439	499	1.18439	512
1.20387	532	1.20387	494
1.22335	520	1.22335	471
1.24283	536	1.24283	445
1.26231	509	1.26231	449
1.28179	554	1.28179	432
1.30127	512	1.30127	418
1.32075	503	1.32075	385
1.34023	515	1.34023	383
1.35971	513	1.35971	352
1.37919	509	1.37919	387
1.39867	521	1.39867	368
1.41815	515	1.41815	350
1.43763	469	1.43763	377
1.45711	482	1.45711	354
1.47659	487	1.47659	341
1.49607	480	1.49607	337
1.51555	463	1.51555	303
1.53503	436	1.53503	298
1.55451	365	1.55451	327
1.57398	431	1.57398	344
1.59346	346	1.59346	320
1.61294	388	1.61294	321
1.63242	336	1.63242	309
1.6519	328	1.6519	294
1.67138	296	1.67138	260
1.69086	301	1.69086	251
1.71034	284	1.71034	267
1.72982	264	1.72982	232
1.7493	289	1.7493	221
1.76878	220	1.76878	211
1.78826	234	1.78826	182
1.80774	231	1.80774	160
1.82722	212	1.82722	154
1.8467	193	1.8467	143
1.86618	202	1.86618	163
1.88566	171	1.88566	149
1.90514	173	1.90514	130
1.92462	141	1.92462	133
1.9441	163	1.9441	130
1.96358	158	1.96358	115
1.98306	152	1.98306	99
2.00254	147	2.00254	108
2.02202	137	2.02202	120
2.0415	127	2.0415	124
2.06098	139	2.06098	110
2.08046	156	2.08046	103
2.09994	137	2.09994	105
2.11942	124	2.11942	93
2.1389	140	2.1389	108
2.15838	115	2.15838	105
2.17786	118	2.17786	105
2.19734	108	2.19734	107
2.21681	121	2.21681	109
2.23629	111	2.23629	86
2.25577	110	2.25577	91
2.27525	114	2.27525	85
2.29473	119	2.29473	99
2.31421	111	2.31421	99
2.33369	115	2.33369	116
2.35317	111	2.35317	91
2.37265	114	2.37265	89
2.39213	126	2.39213	102
2.41161	113	2.41161	83
2.43109	94	2.43109	99
2.45057	88	2.45057	111
2.47005	86	2.47005	104
2.48953	108	2.48953	100
2.50901	92	2.50901	94
2.52849	81	2.52849	107
2.54797	76	2.54797	96
2.56745	96	2.56745	99
2.58693	88	2.58693	85
2.60641	86	2.60641	65
2.62589	84	2.62589	79
2.64537	80	2.64537	99
2.66485	83	2.66485	88
2.68433	70	2.68433	68
2.70381	75	2.70381	77
2.72329	84	2.72329	79
2.74277	66	2.74277	76
2.76225	86	2.76225	71
2.78173	71	2.78173	54
2.80121	70	2.80121	60
2.82069	57	2.82069	68
2.84017	63	2.84017	53
2.85965	62	2.85965	57
2.87912	59	2.87912	56
2.8986	59	2.8986	45
2.91808	57	2.91808	65
2.93756	62	2.93756	58
2.95704	65	2.95704	56
2.97652	61	2.97652	55
2.996	57	2.996	61
3.01548	53	3.01548	58
3.03496	71	3.03496	55
3.05444	51	3.05444	60
3.07392	52	3.07392	59
3.0934	58	3.0934	51
3.11288	70	3.11288	57
3.13236	58	3.13236	52
3.15184	62	3.15184	49
3.17132	42	3.17132	46
3.1908	45	3.1908	53
3.21028	55	3.21028	51
3.22976	55	3.22976	43
3.24924	49	3.24924	50
3.26872	40	3.26872	47
3.2882	59	3.2882	52
3.30768	44	3.30768	58
3.32716	54	3.32716	46
3.34664	47	3.34664	42
3.36612	38	3.36612	57
3.3856	57	3.3856	50
3.40508	50	3.40508	45
3.42456	40	3.42456	52
3.44404	44	3.44404	40
3.46352	51	3.46352	50
3.483	42	3.483	37
3.50248	43	3.50248	52
3.52196	35	3.52196	43
3.54143	42	3.54143	33
3.56091	33	3.56091	39
3.58039	36	3.58039	31
3.59987	31	3.59987	36
3.61935	42	3.61935	38
3.63883	33	3.63883	28
3.65831	47	3.65831	33
3.67779	40	3.67779	35
3.69727	48	3.69727	28
3.71675	36	3.71675	33
3.73623	40	3.73623	36
3.75571	36	3.75571	22
3.77519	45	3.77519	22
3.79467	28	3.79467	30
3.81415	38	3.81415	26
3.83363	38	3.83363	35
3.85311	32	3.85311	39
3.87259	24	3.87259	35
3.89207	32	3.89207	42
3.91155	41	3.91155	12
3.93103	28	3.93103	23
3.95051	29	3.95051	35
3.96999	33	3.96999	19
3.98947	28	3.98947	19
4.00895	37	4.00895	24
4.02843	37	4.02843	27
4.04791	31	4.04791	25
4.06739	23	4.06739	34
4.08687	26	4.08687	37
4.10635	33	4.10635	28
4.12583	36	4.12583	28
4.14531	29	4.14531	29
4.16478	25	4.16478	36
4.18426	24	4.18426	24
4.20374	36	4.20374	27
4.22322	34	4.22322	36
4.2427	31	4.2427	25
4.26218	40	4.26218	27
4.28166	17	4.28166	27
4.30114	17	4.30114	22
4.32062	33	4.32062	27
4.3401	32	4.3401	32
4.35958	29	4.35958	33
4.37906	27	4.37906	27
4.39854	32	4.39854	21
4.41802	24	4.41802	24
4.4375	24	4.4375	16
4.45698	17	4.45698	27
4.47646	35	4.47646	22
4.49594	25	4.49594	35
4.51542	18	4.51542	18
4.5349	24	4.5349	25
4.55438	22	4.55438	25
4.57386	23	4.57386	33
4.59334	28	4.59334	25
4.61282	31	4.61282	19
4.6323	23	4.6323	25
4.65178	23	4.65178	40
4.67126	29	4.67126	23
4.69074	22	4.69074	19
4.71022	31	4.71022	18
4.7297	19	4.7297	17
4.74918	20	4.74918	31
4.76866	21	4.76866	28
4.78814	19	4.78814	17
4.80762	16	4.80762	27
4.8271	19	4.8271	27
4.84657	31	4.84657	26
4.86605	21	4.86605	22
4.88553	24	4.88553	20
4.90501	24	4.90501	22
4.92449	21	4.92449	24
4.94397	23	4.94397	19
4.96345	19	4.96345	24
4.98293	30	4.98293	32
5.00241	34	5.00241	15
5.02189	23	5.02189	19
5.04137	18	5.04137	13
5.06085	13	5.06085	21
5.08033	20	5.08033	24
5.09981	19	5.09981	21
5.11929	22	5.11929	16
5.13877	19	5.13877	15
5.15825	15	5.15825	14
5.17773	26	5.17773	28
5.19721	20	5.19721	21
5.21669	18	5.21669	27
5.23617	26	5.23617	19
5.25565	36	5.25565	34
5.27513	24	5.27513	23
5.29461	17	5.29461	18
5.31409	19	5.31409	24
5.33357	27	5.33357	24
5.35305	35	5.35305	8
5.37253	24	5.37253	29
5.39201	21	5.39201	26
5.41149	30	5.41149	24
5.43097	28	5.43097	20
5.45045	15	5.45045	19
5.46992	16	5.46992	21
5.4894	22	5.4894	15
5.50888	17	5.50888	18
5.52836	19	5.52836	23
5.54784	25	5.54784	19
5.56732	24	5.56732	24
5.5868	22	5.5868	13
5.60628	17	5.60628	17
5.62576	21	5.62576	22
5.64524	18	5.64524	18
5.66472	19	5.66472	22
5.6842	29	5.6842	21
5.70368	16	5.70368	14
5.72316	14	5.72316	17
5.74264	21	5.74264	11
5.76212	24	5.76212	31
5.7816	22	5.7816	12
5.80108	24	5.80108	18
5.82056	15	5.82056	27
5.84004	12	5.84004	15
5.85952	15	5.85952	15
5.879	18	5.879	17
5.89848	19	5.89848	20
5.91796	17	5.91796	12
5.93744	12	5.93744	16
5.95692	15	5.95692	19
5.9764	18	5.9764	14
5.99588	19	5.99588	16
6.01536	19	6.01536	20
6.03484	18	6.03484	26
6.05432	18	6.05432	24
6.0738	24	6.0738	24
6.09328	13	6.09328	14
6.11275	19	6.11275	25
6.13223	20	6.13223	27
6.15171	21	6.15171	19
6.17119	14	6.17119	25
6.19067	29	6.19067	17
6.21015	27	6.21015	13
6.22963	15	6.22963	24
6.24911	9	6.24911	19
6.26859	27	6.26859	21
6.28807	9	6.28807	27
6.30755	18	6.30755	19
6.32703	22	6.32703	21
6.34651	16	6.34651	14
6.36599	15	6.36599	17
6.38547	25	6.38547	18
6.40495	15	6.40495	11
6.42443	19	6.42443	22
6.44391	23	6.44391	21
6.46339	27	6.46339	11
6.48287	22	6.48287	20
6.50235	26	6.50235	19
6.52183	17	6.52183	25
6.54131	15	6.54131	18
6.56079	22	6.56079	15
6.58027	32	6.58027	14
6.59975	20	6.59975	16
6.61923	20	6.61923	11
6.63871	21	6.63871	18
6.65819	19	6.65819	13
6.67767	28	6.67767	15
6.69715	19	6.69715	19
6.71663	15	6.71663	19
6.73611	15	6.73611	22
6.75559	11	6.75559	27
6.77506	22	6.77506	21
6.79454	15	6.79454	20
6.81402	15	6.81402	25
6.8335	16	6.8335	13
6.85298	20	6.85298	15
6.87246	14	6.87246	22
6.89194	14	6.89194	20
6.91142	21	6.91142	19
6.9309	20	6.9309	17
6.95038	18	6.95038	17
6.96986	17	6.96986	16
6.98934	18	6.98934	14
7.00882	19	7.00882	13
7.0283	15	7.0283	14
7.04778	23	7.04778	19
7.06726	19	7.06726	14
7.08674	17	7.08674	12
7.10622	10	7.10622	16
7.1257	27	7.1257	15
7.14518	20	7.14518	20
7.16466	24	7.16466	26
7.18414	11	7.18414	20
7.20362	19	7.20362	20
7.2231	19	7.2231	18
7.24258	22	7.24258	16
7.26206	19	7.26206	12
7.28154	16	7.28154	22
7.30102	23	7.30102	13
7.3205	16	7.3205	12
7.33998	18	7.33998	15
7.35946	23	7.35946	17
7.37894	13	7.37894	21
7.39842	19	7.39842	20
7.41789	18	7.41789	20
7.43737	16	7.43737	21
7.45685	28	7.45685	18
7.47633	18	7.47633	21
7.49581	26	7.49581	19
7.51529	18	7.51529	12
7.53477	20	7.53477	9
7.55425	22	7.55425	21
7.57373	15	7.57373	21
7.59321	10	7.59321	23
7.61269	27	7.61269	20
7.63217	24	7.63217	19
7.65165	22	7.65165	21
7.67113	17	7.67113	27
7.69061	20	7.69061	17
7.71009	23	7.71009	19
7.72957	20	7.72957	20
7.74905	20	7.74905	19
7.76853	15	7.76853	14
7.78801	21	7.78801	27
7.80749	17	7.80749	19
7.82697	12	7.82697	22
7.84645	27	7.84645	26
7.86593	26	7.86593	15
7.88541	21	7.88541	14
7.90489	16	7.90489	27
7.92437	18	7.92437	14
7.94385	13	7.94385	18
7.96333	21	7.96333	17
7.98281	23	7.98281	19
8.00229	28	8.00229	17
8.02177	22	8.02177	25
8.04125	18	8.04125	24
8.06073	13	8.06073	22
8.0802	26	8.0802	9
8.09968	18	8.09968	21
8.11916	19	8.11916	16
8.13864	17	8.13864	18
8.15812	21	8.15812	17
8.1776	23	8.1776	16
8.19708	27	8.19708	19
8.21656	14	8.21656	10
8.23604	19	8.23604	24
8.25552	15	8.25552	17
8.275	26	8.275	23
8.29448	22	8.29448	20
8.31396	11	8.31396	16
8.33344	20	8.33344	13
8.35292	16	8.35292	17
8.3724	20	8.3724	22
8.39188	19	8.39188	22
8.41136	19	8.41136	17
8.43084	18	8.43084	21
8.45032	21	8.45032	17
8.4698	18	8.4698	23
8.48928	20	8.48928	16
8.50876	18	8.50876	19
8.52824	25	8.52824	22
8.54772	22	8.54772	22
8.5672	22	8.5672	22
8.58668	20	8.58668	24
8.60616	14	8.60616	18
8.62564	24	8.62564	27
8.64512	18	8.64512	18
8.6646	21	8.6646	18
8.68408	18	8.68408	15
8.70356	20	8.70356	19
8.72303	15	8.72303	29
8.74251	13	8.74251	18
8.76199	21	8.76199	15
8.78147	24	8.78147	20
8.80095	17	8.80095	21
8.82043	24	8.82043	20
8.83991	19	8.83991	15
8.85939	34	8.85939	17
8.87887	14	8.87887	24
8.89835	16	8.89835	18
8.91783	12	8.91783	20
8.93731	12	8.93731	19
8.95679	19	8.95679	23
8.97627	20	8.97627	14
8.99575	21	8.99575	18
9.01523	13	9.01523	29
9.03471	24	9.03471	24
9.05419	26	9.05419	23
9.07367	15	9.07367	15
9.09315	22	9.09315	15
9.11263	17	9.11263	24
9.13211	18	9.13211	15
9.15159	20	9.15159	10
9.17107	25	9.17107	18
9.19055	18	9.19055	18
9.21003	25	9.21003	19
9.22951	13	9.22951	20
9.24899	18	9.24899	21
9.26847	18	9.26847	11
9.28795	16	9.28795	25
9.30743	28	9.30743	23
9.32691	15	9.32691	27
9.34639	19	9.34639	16
9.36586	22	9.36586	21
9.38534	25	9.38534	15
9.40482	15	9.40482	15
9.4243	24	9.4243	19
9.44378	34	9.44378	24
9.46326	31	9.46326	32
9.48274	17	9.48274	16
9.50222	25	9.50222	21
9.5217	25	9.5217	10
9.54118	24	9.54118	26
9.56066	19	9.56066	25
9.58014	12	9.58014	21
9.59962	27	9.59962	23
9.6191	20	9.6191	16
9.63858	17	9.63858	20
9.65806	21	9.65806	27
9.67754	17	9.67754	19
9.69702	19	9.69702	17
9.7165	11	9.7165	16
9.73598	22	9.73598	18
9.75546	30	9.75546	15
9.77494	32	9.77494	14
9.79442	26	9.79442	15
9.8139	21	9.8139	27
9.83338	29	9.83338	15
9.85286	24	9.85286	15
9.87234	23	9.87234	18
9.89182	29	9.89182	18
9.9113	18	9.9113	16
9.93078	14	9.93078	16
9.95026	26	9.95026	25
9.96974	22	9.96974	14
9.98921	22	9.98921	20
10.0087	23	10.0087	20
