# Supplementary material for: Synthesis of mesoporous silicate molecular sieves by the aerosol-assisted method for loading and release of drug
Source: R Soc Open Sci. 2020 Oct 7;7(10):200650. doi: 10.1098/rsos.200650 (PMC7657891; doi:10.1098/rsos.200650)
Supplement: Figure 5 raw data [file rsos200650supp2.xlsx]

## Sheet: Sheet1
N2-TPD					Pore meter
X1	Y1	X2	Y2		X1	Y1	X2	Y2
0.000119066	7.94216	--	--
0.00102	15.088	7.42714e-05	8.00818
0.00372	20.3091	0.000707487	15.5732
0.00809	23.7429	0.00308	21.601		101.592	1.54901e-05	101.93	2.25092e-05
0.01342	26.1887	0.00755	25.8977		43.3319	9.95687e-05	58.7841	7.62437e-05
0.02889	30.2612	0.01351	28.751		30.7051	0.000359599	40.2171	0.000130814
0.0489	33.6499	0.03122	33.0921		27.5474	0.01525	30.3105	0.000189074
0.06968	36.02	0.04819	35.9132		24.2894	0.000797568	24.4048	0.00031781
0.0798	37.0615	0.0694	38.7114		18.2525	0.00128	18.5415	0.000354054
0.09983	38.892	0.07984	39.6437		13.4244	0.00275	14.3549	0.000664259
0.11997	40.4945	0.0998	41.6777		11.1828	0.00705	12.031	0.00207
0.1553	43.0223	0.11992	43.2056		9.33646	0.05286	9.5118	0.00285
0.19046	45.1388	0.15523	45.6726		7.89849	0.09455	7.93281	0.01964
0.22521	47.0933	0.19036	47.8417		6.96143	0.02169	7.02279	0.06972
0.26076	49.0316	0.22555	49.858		6.22656	0.0101	6.29531	0.01983
0.29608	50.7473	0.26076	51.8483		5.6107	0.00619	5.6796	0.00831
0.33108	52.5156	0.29597	53.666		5.09043	0.00355	5.15996	0.00786
0.36529	54.2765	0.33089	55.4599		4.64367	0.00258	4.71473	0.00711
0.40036	56.0903	0.365	57.2634		4.25577	0.00139	4.32572	0.00701
0.4354	57.9685	0.40011	59.1437		3.91479	0.000802703	3.98403	0.00722
0.47042	59.9709	0.43496	61.0789		3.61089	0.000537745	3.68062	0.00684
0.50534	62.1006	0.46996	63.1069		3.33706	5.23929e-05	3.40804	0.00722
0.54032	64.4327	0.50489	65.303		3.08812	0.000103231	3.15975	0.00756
0.57534	67.0928	0.54013	67.6734		2.86284	0.000883926	2.93483	0.0084
0.6104	70.1388	0.57513	70.2566		2.65356	0.001	2.72615	0.00841
0.64524	73.9773	0.61002	73.2163		2.45486	4.51081e-05	2.52805	0.00937
0.68021	79.2512	0.64509	76.6422		2.26565	0.00496	2.34014	0.01394
0.71401	88.542	0.67984	80.8765		2.08643	0.00598	2.16028	0.01429
0.75191	132.724	0.7133	88.4292		1.91246	0.00811	1.98553	0.01722
0.79941	177.09	0.74968	126.593		1.73807	0.01588	1.81126	0.02213
0.82347	181.581	0.81102	148.94		--	--
0.87102	187.17	0.83749	150.61		--	--
0.90709	191.07	0.87279	151.75		--	--
0.92556	193.276	0.90777	152.849		--	--
0.92575	193.821	0.92487	153.672		--	--
0.9443	195.536	0.94282	154.521		--	--
0.97767	198.437	0.9599	155.587		--	--
0.99518	201.337	0.97741	157.233		--	--
0.99582	203.096	0.99425	160.581		--	--
0.99582	203.096	0.99425	160.581		--	--
0.94515	198.579	0.94469	156.449		--	--
0.90784	197.554	0.9075	155.175		--	--
0.8726	196.838	0.87193	154.617		--	--
0.85533	196.419	0.83671	154.288		--	--
0.82	195.696	0.80161	154.012		--	--
0.7853	194.76	0.78519	153.884		--	--
0.7504	193.132	0.75018	153.651		--	--
0.71571	189.907	0.7152	153.403		--	--
0.68534	176.784	0.68016	153.118		--	--
0.65065	148.35	0.66511	152.786		--	--
0.59537	129.129	0.63011	145.418		--	--
0.56048	121.653	0.61524	140.963		--	--
0.52546	114.745	0.58011	135.464		--	--
0.51017	103.457	0.56544	130.57		--	--
0.4728	63.2042	0.54575	122.428		--	--
0.4331	59.3762	0.43154	65.853		--	--
0.38247	56.4022	0.39547	62.9508		--	--
0.34679	54.4737	0.3482	59.7061		--	--
0.32983	53.5101	0.33039	58.3517		--	--
0.2947	51.7039	0.29446	55.9644		--	--
0.26008	49.9456	0.26011	53.8322		--	--
0.22505	48.0622	0.22503	51.7815		--	--
0.18999	46.0251	0.19027	49.5932		--	--
0.15002	43.6432	0.14981	47.1503		--	--
0.103	39.9717	0.10397	43.7646		--	--
					--	--
					--	--
					--	--
					--	--
					--	--
					--	--
					--	--
					--	--
					--	--
					--	--
					--	--
					--	--
					--	--
					--	--
					--	--
					--	--
					--	--
					--	--
					--	--
					--	--
					--	--
					--	--
					--	--
					--	--
					--	--
					--	--
					--	--
					--	--
					--	--
					--	--
					--	--
					--	--
					--	--
					--	--
					--	--
					--	--
					--	--
					--	--
					--	--
					--	--
