# Supplementary material for: Synthesis of mesoporous silicate molecular sieves by the aerosol-assisted method for loading and release of drug
Source: R Soc Open Sci. 2020 Oct 7;7(10):200650. doi: 10.1098/rsos.200650 (PMC7657891; doi:10.1098/rsos.200650)
Supplement: Figure 6 raw data [file rsos200650supp3.xlsx]

## Sheet: Sheet1
Time/h	A	Ci	L(mg/g)			Time/h	A	Ci	L(mg/g)			Time/h	A	Ci	L(mg/g)
0	0.015	0.000195	0.0975			0	0.015	0.000195	0.0975			0	0.015	0.000195	0.0975
0.083	1.767	1.07417	537.086			0.083	1.759	1.06927	534.633			0.083	1.764	1.07233	536.166
0.17	1.814	1.10298	551.491			0.17	1.802	1.09563	547.813			0.17	1.809	1.09992	549.958
0.25	1.907	1.15999	579.995			0.25	1.899	1.15509	577.544			0.25	1.902	1.15693	578.463
0.33	2.07	1.25991	629.955			0.33	2.015	1.2262	613.097			0.33	2.048	1.24642	623.212
0.42	2.229	1.35738	678.689			0.42	2.198	1.33837	669.187			0.42	2.218	1.35063	675.317
0.5	2.61	1.59093	795.465			0.5	2.573	1.56825	784.125			0.5	2.608	1.5897	794.852
0.7	2.657	1.61974	809.87			0.7	2.614	1.59338	796.691			0.7	2.639	1.60871	804.354
1	2.664	1.62403	812.016			1	2.659	1.62097	810.484			1	2.661	1.62219	811.097
2	2.673	1.62955	814.774			2	2.665	1.62465	812.323			2	2.669	1.6271	813.548
3	2.69	1.63997	819.985			3	2.687	1.63813	819.066			3	2.691	1.64058	820.292
4	2.713	1.65407	827.034			4	2.699	1.64549	822.744			4	2.706	1.64978	824.889
5	2.723	1.6602	830.099			5	2.713	1.65407	827.034			5	2.729	1.66388	831.938
6	2.732	1.66572	832.858			6	2.721	1.65897	829.487			6	2.738	1.66939	834.697
TIME/h	1	2	3	AVG	std
0.083	537.086	534.633	536.166	535.962	12.3871	0
0.17	551.491	547.813	549.958	549.754	18.4749	1
0.25	579.995	577.544	578.463	578.667	12.3871	2
0.33	629.955	613.097	623.212	622.088	84.8476	3
0.42	678.689	669.187	675.317	674.398	48.1703	4
0.5	795.465	784.125	794.852	791.48	63.7785	5
0.7	809.87	796.691	804.354	803.638	66.1879	6
1	812.016	810.484	811.097	811.199	7.71341
2	814.774	812.323	813.548	813.548	12.26
3	819.985	819.066	820.292	819.781	6.38031
4	827.034	822.744	824.889	824.889	21.455
5	830.099	827.034	831.938	829.691	24.7741
6	832.858	829.487	834.697	832.347	26.4254
