# Supplementary material for: Synthesis of mesoporous silicate molecular sieves by the aerosol-assisted method for loading and release of drug
Source: R Soc Open Sci. 2020 Oct 7;7(10):200650. doi: 10.1098/rsos.200650 (PMC7657891; doi:10.1098/rsos.200650)
Supplement: Figure 7 raw data [file rsos200650supp4.xlsx]

## Sheet: Sheet1
	IBU/F127				IBU
Time/min	Ci(mg/ml)	%		Time/min	Ci(mg/ml)	%				Time (min)	Released 1	Released 2	fuzhu
0	0	0		0	0	0				0	0	0	0
5	0.001	0.05		5	0.035	0.9				5	0.05	0.9	0
10	0.003	0.1		10	0.037	0.95				10	0.1	0.95	0
20	0.0042	0.13		20	0.0374	0.96				20	0.13	0.96	0
30	0.0066	0.19		30	0.0378	0.97				30	0.19	0.97	0
40	0.0078	0.22		40	0.0377	0.9675				40	0.22	0.9675	0
60	0.011	0.3		60	0.0379	0.9725				60	0.3	0.9725	0
120	0.015	0.4		120	0.039	1				120	0.4	1	0
	IBU/F127				IBU
Time/min	Ci(mg/ml)	%		Time/min	Ci(mg/ml)	%
0	0	0		0	0	0
5	0.0018	0.07		5	0.032	0.825
10	0.0042	0.13		10	0.036	0.925
20	0.0072	0.205		20	0.038	0.975
30	0.0082	0.23		30	0.0382	0.98
40	0.0099	0.2725		40	0.0379	0.9725
60	0.015	0.4		60	0.0385	0.9875
120	0.017	0.45		120	0.039	1
	IBU/F127				IBU
Time/min	Ci(mg/ml)	%		Time/min	Ci(mg/ml)	%
0	0	0		0	0	0
5	0.0021	0.0775		5	0.034	0.875
10	0.0048	0.145		10	0.035	0.9
20	0.0081	0.2275		20	0.037	0.95
30	0.0089	0.2475		30	0.038	0.975
40	0.01	0.275		40	0.0378	0.97
60	0.016	0.425		60	0.0388	0.995
120	0.018	0.475		120	0.039	1
