# Supplementary material for: Synthesis of mesoporous silicate molecular sieves by the aerosol-assisted method for loading and release of drug
Source: R Soc Open Sci. 2020 Oct 7;7(10):200650. doi: 10.1098/rsos.200650 (PMC7657891; doi:10.1098/rsos.200650)
Supplement: Figure 8 raw data [file rsos200650supp5.xlsx]

## Sheet: Sheet1
HIEC-6 5*103/well 24h
	0					AVG						AVG
IBU(0)	0.321	0.313	0.319	0.325	0.318	0.3192	0.00438178	1
0.5	0.291	0.285	0.295	0.289	0.287	0.2894	0.00384708	0.906642
1	0.265	0.264	0.25	0.253	0.261	0.2586	0.00673053	0.81015
IBU/F127(0)	0.281	0.284	0.282	0.285	0.29	0.2844	0.00350714	1
	0.28	0.271	0.279	0.283	0.27	0.2766	0.00577062	0.972574
	0.253	0.228	0.234	0.238	0.231	0.2368	0.00978264	0.83263
